# Supplementary material for: DAZL regulates proliferation of human primordial germ cells by direct binding to precursor miRNAs and enhances DICER processing activity
Source: Nucleic Acids Res. 2022 Oct 24;50(19):11255–72. doi: 10.1093/nar/gkac856 (PMC9638919; doi:10.1093/nar/gkac856)
Supplement: gkac856_Supplemental_Files [file gkac856_supplemental_files.zip]

Archive with 3 entries (3 files):
- S. Fig legend 20220914.docx
- S. Figure 20220912.pdf
- Supplementary Movie 1.mp4
